# Supplementary material for: Multi-Bioactivity of Protein Digests and Peptides from Oat (Avena sativa L.) Kernels in the Prevention of the Cardiometabolic Syndrome
Source: Molecules. 2022 Nov 15;27(22):7907. doi: 10.3390/molecules27227907 (PMC9695537; doi:10.3390/molecules27227907)
Supplement: Supplementary file 1 [file molecules-27-07907-s001.zip]

Archive with 1 entries (1 files):
- molecules-1982115-supplementary.pdf
